# Supplementary material for: Modulation of Paracellular-like Drug Transport across an Artificial Biomimetic Barrier by Osmotic Stress-Induced Liposome Shrinking
Source: Pharmaceutics. 2022 Mar 28;14(4):721. doi: 10.3390/pharmaceutics14040721 (PMC9027509; doi:10.3390/pharmaceutics14040721)
Supplement: Supplementary file 1 [file pharmaceutics-14-00721-s001.zip]

Archive with 1 entries (1 files):
- pharmaceutics-1638986-supplementary.pdf
